# Supplementary material for: Extraction-Dependent Antioxidant Activity of Red Horse Chestnut (Aesculus × carnea, Family Sapindaceae) Plant Parts
Source: Molecules. 2025 Nov 25;30(23):4550. doi: 10.3390/molecules30234550 (PMC12693346; doi:10.3390/molecules30234550)
Supplement: Supplementary file 1 [file molecules-30-04550-s001.zip]

Archive with 1 entries (1 files):
- molecules-3943466-supplementary.pdf
